# Supplementary material for: Changes in Watering Frequency Stimulate Differentiated Adaptive Responses among Seedlings of Different Beech Populations
Source: Biology (Basel). 2022 Feb 14;11(2):306. doi: 10.3390/biology11020306 (PMC8868575; doi:10.3390/biology11020306)
Supplement: Supplementary file 1 [file biology-11-00306-s001.zip]

Archive with 4 entries (4 files):
- Figure S1.tif
- Table S1.xlsx
- Table S2.xlsx
- Table S3.pdf
