# Supplementary material for: Changes in Watering Frequency Stimulate Differentiated Adaptive Responses among Seedlings of Different Beech Populations
Source: Biology (Basel). 2022 Feb 14;11(2):306. doi: 10.3390/biology11020306 (PMC8868575; doi:10.3390/biology11020306)
Supplement: Supplementary file 1 [file biology-11-00306-s001.zip › Table S1.xlsx]

## Sheet: Breakdown
Table S1. Values of bioclimatic variables for populations of study (downloaded and extracted from www.worldclim.org)
Population	Annual Mean Temperature (oC)		Annual Mean Diurnal Range (oC)		Isothermality (%)		Temperature Seasonality (%)		Max Temperature of Warmest Month (oC)		Min Temperature of Coldest Month (oC)		Annual Temperature Range (oC)		Mean Temperature of Wettest Quarter (oC)		Mean Temperature of Driest Quarter (oC)		Mean Temperature of Warmest Quarter (oC)		Mean Temperature of Coldest Quarter (oC)		Annual Precipitation (mm)		Precipitation of Wettest Month (mm)		Precipitation of Driest Month (mm)		Precipitation Seasonality (%)		Precipitation of Wettest Quarter (mm)		Precipitation of Driest Quarter (mm)		Precipitation of Warmest Quarter (mm)		Precipitation of Coldest Quarter (mm)		Duration of drought period		Gaussen's aridity index
	Mean	Std.Dev.	Mean	Std.Dev.	Mean	Std.Dev.	Mean	Std.Dev.	Mean	Std.Dev.	Mean	Std.Dev.	Mean	Std.Dev.	Mean	Std.Dev.	Mean	Std.Dev.	Mean	Std.Dev.	Mean	Std.Dev.	Mean	Std.Dev.	Mean	Std.Dev.	Mean	Std.Dev.	Mean	Std.Dev.	Mean	Std.Dev.	Mean	Std.Dev.	Mean	Std.Dev.	Mean	Std.Dev.	Mean	Std.Dev.	Mean
Evros	10.0467	0.103324	9.61583	0.0193982	33	0	67.9123	0.311947	26.06	0.124833	-2.7725	0.0925693	28.8325	0.0322638	3.19667	0.103324	18.4625	0.122722	18.8408	0.114078	1.59667	0.103324	711.683	3.78921	95.65	0.301528	25.65	0.301528	33.9417	0.107546	257.508	1.01213	95.5167	0.51662	109.783	1.03324	245.817	1.11968	71	0.43	69.42	1.12
Drama	10.2833	0.209116	9.76333	0.025285	33	0	70.0091	1.81481	26.2708	0.259838	-3.05083	0.161695	29.3217	0.0997088	2.905	0.17886	18.8208	0.224656	19.22	0.22922	1.345	0.185857	569.242	4.51276	64.8667	0.25285	28.225	0.234977	23.2917	0.0947623	181.433	1.19041	96.6	0.792809	121.533	1.05636	161.225	1.42399	61	0.5	57.72	1.09

## Sheet: Φύλλο1
	Population	bio_1 (Mean)	bio_2 (Mean)	bio_3 (Mean)	bio_4 (Mean)	bio_5 (Mean)	bio_6 (Mean)	bio_7 (Mean)	bio_8 (Mean)	bio_9 (Mean)	bio_10 (Mean)	bio_11 (Mean)	bio_12 (Mean)	bio_13 (Mean)	bio_14 (Mean)	bio_15 (Mean)	bio_16 (Mean)	bio_17 (Mean)	bio_18 (Mean)	bio_19 (Mean)
	E1	9.81333	9.57667	33	675.754	25.7667	-2.96333	28.73	3.01333	18.19	18.59	1.41333	718.533	96.4667	26.4667	33.7667	259.633	96.9333	111.867	247.867
	E2	9.7	9.5	33	678.792	25.6	-3.1	28.7	2.8	18.1	18.4	1.2	724	96	27	33	260	98	114	248
	E3	10.3	9.6	33	678.034	26.3	-2.5	28.8	3.5	18.7	19.1	1.9	707	97	24	36	260	92	105	249
	E4	10.3733	9.78667	33	683.91	26.5733	-2.52667	29.1	3.47333	18.86	19.2733	1.87333	697.2	93.1333	25.1333	33	250.4	95.1333	108.267	238.4
	D1	10.2333	9.78333	33	703.098	26.3	-3.15	29.45	2.83333	18.8167	19.2167	1.25	565.667	64.1667	28	22.1667	178.5	97.1667	122.333	158.5
	D2	9.39	9.69667	33	690.728	25.19	-3.80667	28.9967	2.09667	17.7933	18.19	0.593333	584.233	65.0333	29	23	183.1	101	127.033	164.1
	D3	11.4267	9.87333	33	709.005	27.5733	-2.09333	29.6667	3.90667	20.0533	20.4533	2.35333	547.733	64.2667	27.2667	24	177.867	91.3333	113.867	156.4
	D4	10.0833	9.7	33	697.535	26.02	-3.15333	29.1733	2.78333	18.62	19.02	1.18333	579.333	66	28.6333	24	186.267	96.9	122.9	165.9
