# Supplementary material for: Changes in Watering Frequency Stimulate Differentiated Adaptive Responses among Seedlings of Different Beech Populations
Source: Biology (Basel). 2022 Feb 14;11(2):306. doi: 10.3390/biology11020306 (PMC8868575; doi:10.3390/biology11020306)
Supplement: Supplementary file 1 [file biology-11-00306-s001.zip › Table S2.xlsx]

## Sheet: Φύλλο1
Table S2. Values of climatic variables for populations of study under CSIRO MK3.6 SRES A1B for year 2050 (downloaded and extracted from www.climond.org)
X	Y	ALTITUDE	ID	DATE	CAT	AREA_ID	X_EGSA	Y_EGSA	RecNo	PointNo	Lon_ext	Lat_ext	Minimum temperature (oC)												Maximum temperature (oC)												Precipitation (mm)												Mean temperature (oC)
													January	February	March	April	May	June	July	August	September	October	November	December	January	February	March	April	May	June	July	August	September	October	November	December	January	February	March	April	May	June	July	August	September	October	November	December	January
23.922	41.2917	813.4	1	04-AYGOUSTOS-12 7:41:24AM	Waypoint	4h epifaneia drama	493322	4.57085e+06	1	1	23.922	41.2917	-4	-2.9	-1.4	2.6	7.1	11.2	14.3	14.5	10.6	5.4	1.2	-1.9	2.7	4.6	7.4	12.8	18.1	22.9	26.9	26.7	22.3	15.9	9.2	5.1	60	55	51	49	65	56	34	28	30	36	57	69	-0.6
23.9221	41.2918	813.2	2	04-AYGOUSTOS-12 7:43:12AM	Waypoint	4h epifaneia drama	493330	4.57087e+06	2	2	23.9221	41.2918	-4	-2.9	-1.4	2.6	7.1	11.2	14.3	14.5	10.6	5.4	1.2	-1.9	2.7	4.6	7.4	12.8	18.1	22.9	26.9	26.7	22.3	15.9	9.2	5.1	60	55	51	49	65	56	34	28	30	36	57	69	-0.6
23.9221	41.2918	813.2	3	04-AYGOUSTOS-12 7:45:04AM	Waypoint	4h epifaneia drama	493328	4.57086e+06	3	3	23.9221	41.2918	-4	-2.9	-1.4	2.6	7.1	11.2	14.3	14.5	10.6	5.4	1.2	-1.9	2.7	4.6	7.4	12.8	18.1	22.9	26.9	26.7	22.3	15.9	9.2	5.1	60	55	51	49	65	56	34	28	30	36	57	69	-0.6
23.9221	41.2918	812.9	4	04-AYGOUSTOS-12 7:46:48AM	Waypoint	4h epifaneia drama	493331	4.57087e+06	4	4	23.9221	41.2918	-4	-2.9	-1.4	2.6	7.1	11.2	14.3	14.5	10.6	5.4	1.2	-1.9	2.7	4.6	7.4	12.8	18.1	22.9	26.9	26.7	22.3	15.9	9.2	5.1	60	55	51	49	65	56	34	28	30	36	57	69	-0.6
23.9222	41.2918	812.2	5	04-AYGOUSTOS-12 7:49:05AM	Waypoint	4h epifaneia drama	493334	4.57087e+06	5	5	23.9222	41.2918	-4	-2.9	-1.4	2.6	7.1	11.2	14.3	14.5	10.6	5.4	1.2	-1.9	2.7	4.6	7.4	12.8	18.1	22.9	26.9	26.7	22.3	15.9	9.2	5.1	60	55	51	49	65	56	34	28	30	36	57	69	-0.6
23.9223	41.2919	811.7	6	04-AYGOUSTOS-12 7:51:01AM	Waypoint	4h epifaneia drama	493343	4.57088e+06	6	6	23.9223	41.2919	-4	-2.9	-1.4	2.6	7.1	11.2	14.3	14.5	10.6	5.4	1.2	-1.9	2.7	4.6	7.4	12.8	18.1	22.9	26.9	26.7	22.3	15.9	9.2	5.1	60	55	51	49	65	56	34	28	30	36	57	69	-0.6
23.9224	41.2921	810	7	04-AYGOUSTOS-12 7:53:51AM	Waypoint	4h epifaneia drama	493354	4.5709e+06	7	7	23.9224	41.2921	-4	-2.9	-1.4	2.6	7.1	11.2	14.3	14.5	10.6	5.4	1.2	-1.9	2.7	4.6	7.4	12.8	18.1	22.9	26.9	26.7	22.3	15.9	9.2	5.1	60	55	51	49	65	56	34	28	30	36	57	69	-0.6
23.9225	41.2921	809.8	8	04-AYGOUSTOS-12 7:56:14AM	Waypoint	4h epifaneia drama	493363	4.5709e+06	8	8	23.9225	41.2921	-4	-2.9	-1.4	2.6	7.1	11.2	14.3	14.5	10.6	5.4	1.2	-1.9	2.7	4.6	7.4	12.8	18.1	22.9	26.9	26.7	22.3	15.9	9.2	5.1	60	55	51	49	65	56	34	28	30	36	57	69	-0.6
23.9221	41.2906	815.8	9	04-AYGOUSTOS-12 8:11:26AM	Waypoint	4h epifaneia drama	493328	4.57074e+06	9	9	23.9221	41.2906	-2	-0.9	1	5.2	9.7	13.9	17.1	17	13.2	7.6	3.1	0	4.9	6.9	10.1	15.7	21	25.8	29.8	29.5	25.2	18.3	11.5	7.3	54	47	44	41	59	50	31	23	28	36	55	65	1.5
23.9221	41.2909	813.4	10	04-AYGOUSTOS-12 8:13:26AM	Waypoint	4h epifaneia drama	493325	4.57077e+06	10	10	23.9221	41.2909	-2	-0.9	1	5.2	9.7	13.9	17.1	17	13.2	7.6	3.1	0	4.9	6.9	10.1	15.7	21	25.8	29.8	29.5	25.2	18.3	11.5	7.3	54	47	44	41	59	50	31	23	28	36	55	65	1.5
23.9222	41.2912	826.4	11	04-AYGOUSTOS-12 8:21:23AM	Waypoint	4h epifaneia drama	493333	4.57081e+06	11	11	23.9221	41.2912	-2	-0.9	1	5.2	9.7	13.9	17.1	17	13.2	7.6	3.1	0	4.9	6.9	10.1	15.7	21	25.8	29.8	29.5	25.2	18.3	11.5	7.3	54	47	44	41	59	50	31	23	28	36	55	65	1.5
23.9221	41.2912	827.3	12	04-AYGOUSTOS-12 8:25:43AM	Waypoint	4h epifaneia drama	493332	4.5708e+06	12	12	23.9221	41.2912	-2	-0.9	1	5.2	9.7	13.9	17.1	17	13.2	7.6	3.1	0	4.9	6.9	10.1	15.7	21	25.8	29.8	29.5	25.2	18.3	11.5	7.3	54	47	44	41	59	50	31	23	28	36	55	65	1.5
23.9222	41.2914	827.3	13	04-AYGOUSTOS-12 8:32:07AM	Waypoint	4h epifaneia drama	493338	4.57082e+06	13	13	23.9222	41.2914	-2	-0.9	1	5.2	9.7	13.9	17.1	17	13.2	7.6	3.1	0	4.9	6.9	10.1	15.7	21	25.8	29.8	29.5	25.2	18.3	11.5	7.3	54	47	44	41	59	50	31	23	28	36	55	65	1.5
23.9222	41.2914	827.8	14	04-AYGOUSTOS-12 8:34:50AM	Waypoint	4h epifaneia drama	493336	4.57082e+06	14	14	23.9222	41.2914	-2	-0.9	1	5.2	9.7	13.9	17.1	17	13.2	7.6	3.1	0	4.9	6.9	10.1	15.7	21	25.8	29.8	29.5	25.2	18.3	11.5	7.3	54	47	44	41	59	50	31	23	28	36	55	65	1.5
23.922	41.2913	823.2	15	04-AYGOUSTOS-12 8:40:26AM	Waypoint	4h epifaneia drama	493319	4.57081e+06	15	15	23.922	41.2913	-2	-0.9	1	5.2	9.7	13.9	17.1	17	13.2	7.6	3.1	0	4.9	6.9	10.1	15.7	21	25.8	29.8	29.5	25.2	18.3	11.5	7.3	54	47	44	41	59	50	31	23	28	36	55	65	1.5
23.9228	41.2899	822.8	16	04-AYGOUSTOS-12 8:55:21AM	Waypoint	4h epifaneia drama	493389	4.57065e+06	16	16	23.9228	41.2899	-2	-0.9	1	5.2	9.7	13.9	17.1	17	13.2	7.6	3.1	0	4.9	6.9	10.1	15.7	21	25.8	29.8	29.5	25.2	18.3	11.5	7.3	54	47	44	41	59	50	31	23	28	36	55	65	1.5
23.9232	41.2926	809.3	17	04-AYGOUSTOS-12 9:15:23AM	Waypoint	4h epifaneia drama	493419	4.57096e+06	17	17	23.9232	41.2926	-4	-2.9	-1.4	2.6	7.1	11.2	14.3	14.5	10.6	5.4	1.2	-1.9	2.7	4.6	7.4	12.8	18.1	22.9	26.9	26.7	22.3	15.9	9.2	5.1	60	55	51	49	65	56	34	28	30	36	57	69	-0.6
23.9235	41.2926	809.5	18	04-AYGOUSTOS-12 9:17:37AM	Waypoint	4h epifaneia drama	493442	4.57096e+06	18	18	23.9235	41.2926	-4	-2.9	-1.4	2.6	7.1	11.2	14.3	14.5	10.6	5.4	1.2	-1.9	2.7	4.6	7.4	12.8	18.1	22.9	26.9	26.7	22.3	15.9	9.2	5.1	60	55	51	49	65	56	34	28	30	36	57	69	-0.6
23.9234	41.2926	819	19	04-AYGOUSTOS-12 9:27:15AM	Waypoint	4h epifaneia drama	493441	4.57096e+06	19	19	23.9234	41.2926	-4	-2.9	-1.4	2.6	7.1	11.2	14.3	14.5	10.6	5.4	1.2	-1.9	2.7	4.6	7.4	12.8	18.1	22.9	26.9	26.7	22.3	15.9	9.2	5.1	60	55	51	49	65	56	34	28	30	36	57	69	-0.6
23.9235	41.2927	819	20	04-AYGOUSTOS-12 9:30:32AM	Waypoint	4h epifaneia drama	493444	4.57096e+06	20	20	23.9235	41.2927	-4	-2.9	-1.4	2.6	7.1	11.2	14.3	14.5	10.6	5.4	1.2	-1.9	2.7	4.6	7.4	12.8	18.1	22.9	26.9	26.7	22.3	15.9	9.2	5.1	60	55	51	49	65	56	34	28	30	36	57	69	-0.6
													-3.2	-2.1	-0.44	3.64	8.14	12.28	15.42	15.5	11.64	6.28	1.96	-1.14	3.58	5.52	8.48	13.96	19.26	24.06	28.06	27.82	23.46	16.86	10.12	5.98	57.6	51.8	48.2	45.8	62.6	53.6	32.8	26	29.2	36	56.2	67.4	0.24
									CSIRO MK3.6 2050 SRES A1B								1	J
																	2	F
																	3	M
																	4	A
																	5	M
																	6	J
																	7	J
																	8	A
																	9	S
																	10	O
																	11	N
																	12	D
[truncated: 11 more columns]
